# Supplementary material for: The mechanistic study of injectable hydrogel loaded with BMSC-exosomes in regulating the TGF-β/MMP axis to inhibit experimental myopia model
Source: Mater Today Bio. 2026 Mar 24;38:103051. doi: 10.1016/j.mtbio.2026.103051 (PMC13068834; doi:10.1016/j.mtbio.2026.103051)
Supplement: Multimedia component 1 [file mmc1.xlsx]

## Sheet: Sheet1
Western Blot Original Data
p-Smad2&3				GAPDH				Color figure					Marker
Grayscale intensity	Myopia	M-Exos-Gel	M-Gel	Myopia	M-Exos-Gel	M-Gel	Myopia	M-Exos-Gel	M-Gel
p-Smad2&3	446.73	855.3	605.36	460.89	866.16	588.31	434.67	862.11	588.42
GAPDH	1812	1832.32	1805.92	1862.17	1824.23	1808.26	1783.42	1806.34	1849.52
Ratio	0.24654	0.466785	0.335209	0.247502	0.474809	0.325346	0.243728	0.477269	0.318147
Mean ratio	0.245923	0.472954	0.326234
Smad2&3				GAPDH				Color figure
Grayscale intensity	Myopia	M-Exos-Gel	M-Gel	Myopia	M-Exos-Gel	M-Gel	Myopia	M-Exos-Gel	M-Gel
Smad2&3	619.67	592.86	612.03	629.59	625.07	624.99	633.99	620.97	630.11
GAPDH	1816.87	1813.01	1841.87	1850.17	1821.66	1829.67	1787.16	1792.9	1867.66
Ratio	0.341065	0.327003	0.332287	0.340288	0.343132	0.341586	0.354747	0.346349	0.337379
Mean ratio	0.345366	0.338828	0.337084
TGF-β1				GAPDH				Color figure
Grayscale intensity	Myopia	M-Exos-Gel	M-Gel	Myopia	M-Exos-Gel	M-Gel	Myopia	M-Exos-Gel	M-Gel
TGF-β1	433.91	918.49	656.18	500.93	939.22	647.55	419.09	908.73	632.79
GAPDH	1795.36	1786.56	1783.15	1826.26	1779.24	1802.14	1782.74	1765.21	1823.1
Ratio	0.241684	0.514111	0.367989	0.274293	0.527877	0.359323	0.235082	0.5148	0.347096
Mean ratio	0.250353	0.518929	0.358136
