# Supplementary material for: The mechanistic study of injectable hydrogel loaded with BMSC-exosomes in regulating the TGF-β/MMP axis to inhibit experimental myopia model
Source: Mater Today Bio. 2026 Mar 24;38:103051. doi: 10.1016/j.mtbio.2026.103051 (PMC13068834; doi:10.1016/j.mtbio.2026.103051)
Supplement: Multimedia component 2 [file mmc2.xlsx]

## Sheet: Sheet1
week 1				week 2				week 3				week 4
Group	Group	Significant difference (p-value)		Group	Group	Significant difference (p-value)		Group	Group	Significant difference (p-value)		Group	Group	Significant difference (p-value)
Normal	Myopia	0.006		Normal	Myopia	0.007		Normal	Myopia	<0.001		Normal	Myopia	<0.001
	M-PBS	0.003			M-PBS	0.019			M-PBS	<0.001			M-PBS	<0.001
	M-Exos	0.922			M-Exos	0.466			M-Exos	0.008			M-Exos	0.053
	M-Gel	0.087			M-Gel	0.293			M-Gel	0.094			M-Gel	0.066
	M-Exos-Gel	0.384			M-Exos-Gel	0.453			M-Exos-Gel	0.76			M-Exos-Gel	0.724
Myopia	Normal	0.006		Myopia	Normal	0.007		Myopia	Normal	<0.001		Myopia	Normal	<0.001
	M-PBS	0.807			M-PBS	0.641			M-PBS	0.695			M-PBS	0.978
	M-Exos	0.004			M-Exos	0.034			M-Exos	<0.001			M-Exos	0.01
	M-Gel	0.198			M-Gel	0.065			M-Gel	<0.001			M-Gel	0.008
	M-Exos-Gel	0.037			M-Exos-Gel	0.001			M-Exos-Gel	<0.001			M-Exos-Gel	<0.001
M-PBS	Normal	0.003		M-PBS	Normal	0.019		M-PBS	Normal	<0.001		M-PBS	Normal	<0.001
	Myopia	0.807			Myopia	0.641			Myopia	0.695			Myopia	0.978
	M-Exos	0.003			M-Exos	0.084			M-Exos	<0.001			M-Exos	0.011
	M-Gel	0.13			M-Gel	0.154			M-Gel	<0.001			M-Gel	0.009
	M-Exos-Gel	0.022			M-Exos-Gel	0.004			M-Exos-Gel	<0.001			M-Exos-Gel	<0.001
M-Exos	Normal	0.922		M-Exos	Normal	0.466		M-Exos	Normal	0.008		M-Exos	Normal	0.053
	Myopia	0.004			Myopia	0.034			Myopia	<0.001			Myopia	0.01
	M-PBS	0.003			M-PBS	0.084			M-PBS	<0.001			M-PBS	0.011
	M-Gel	0.073			M-Gel	0.739			M-Gel	0.232			M-Gel	0.913
	M-Exos-Gel	0.335			M-Exos-Gel	0.148			M-Exos-Gel	0.004			M-Exos-Gel	0.104
M-Gel	Normal	0.087		M-Gel	Normal	0.293		M-Gel	Normal	0.094		M-Gel	Normal	0.066
	Myopia	0.198			Myopia	0.065			Myopia	<0.001			Myopia	0.008
	M-PBS	0.13			M-PBS	0.154			M-PBS	<0.001			M-PBS	0.009
	M-Exos	0.073			M-Exos	0.739			M-Exos	0.232			M-Exos	0.913
	M-Exos-Gel	0.372			M-Exos-Gel	0.081			M-Exos-Gel	0.052			M-Exos-Gel	0.127
